# Supplementary material for: Cell Proliferation Indices in Regenerating Alitta virens (Annelida, Errantia)
Source: Cells. 2023 May 10;12(10):1354. doi: 10.3390/cells12101354 (PMC10216947; doi:10.3390/cells12101354)
Supplement: Supplementary file 1 [file cells-12-01354-s001.zip]

Archive with 1 entries (1 files):
- File S1.xlsx
