# Supplementary material for: Cell Proliferation Indices in Regenerating Alitta virens (Annelida, Errantia)
Source: Cells. 2023 May 10;12(10):1354. doi: 10.3390/cells12101354 (PMC10216947; doi:10.3390/cells12101354)
Supplement: Supplementary file 1 [file cells-12-01354-s001.zip › File S1.xlsx]

## Sheet: sample size
experiment type	stage	sample size
(1) pulse	1 dpa	4
(1) pulse	2 dpa	15
(1) pulse	3 dpa	5
(1) pulse	4 dpa	13
(1) pulse	6 dpa	10
(2.1) CL at 1 dpa	5h	10
(2.1) CL at 1 dpa	10h	6
(2.1) CL at 1 dpa	24h	10
(2.1) CL at 1 dpa	48h	9
(2.2) CL 2 at dpa	10h	6
(2.2) CL 2 at dpa	24h	4
(2.2) CL 2 at dpa	48h	4
(3.1) pulse before amputation	1 dpa	6
(3.1) pulse before amputation	2 dpa	6
(3.1) pulse before amputation	3 dpa	5
(3.2) pulse after amputation	1 dpa	16
(3.2) pulse after amputation	2 dpa	16
(3.3) pulse at 2 dpa-wait	24h	5
(3.3) pulse at 2 dpa-wait	48h	6
(3.4) pulse on intact - wait	1 day	14
(3.4) pulse on intact - wait	2 days	12
(3.4) pulse on intact - wait	3 days	7

## Sheet: pulse
stage	sample	EdU	DAPI	LI
1 dpa	ventr01	1	47	0.0212766
1 dpa	ventr02	2	61	0.0327869			stage	mean LI	SE LI	mean Nucl	SE Nucl	sample size
1 dpa	ventr03	1	52	0.0192308			1 dpa	0.0183236	0.00679757	51.75	3.30088	4
1 dpa	ventr05	0	47	0			2 dpa	0.228058	0.0235544	357	67.1243	15
2 dpa	ventr01	156	577	0.270364			3 dpa	0.269692	0.022894	1176.6	81.5779	5
2 dpa	ventr02	207	970	0.213402			4 dpa	0.372857	0.0134624	1408.31	124.49	13
2 dpa	ventr03	94	716	0.131285			6 dpa	0.224504	0.00556989	5970.4	462.518	10
2 dpa	ventr04	101	713	0.141655
2 dpa	ventr05	63	200	0.315
2 dpa	ventr06	22	77	0.285714
2 dpa	ventr07	73	200	0.365
2 dpa	ventr08	39	119	0.327731
2 dpa	ventr09	28	142	0.197183
2 dpa	ventr10	32	123	0.260163
2 dpa	ventr11	61	333	0.183183
2 dpa	ventr12	106	316	0.335443
2 dpa	ventr13	35	406	0.0862069
2 dpa	ventr14	38	165	0.230303
2 dpa	ventr15	23	294	0.0782313
3 dpa	ventr01	410	1407	0.2914
3 dpa	ventr02	363	1195	0.303766
3 dpa	ventr03	291	1113	0.261456
3 dpa	ventr04	231	1255	0.184064
3 dpa	ventr05	281	913	0.307777
4 dpa	ventr01	447	1193	0.374686
4 dpa	ventr02	460	1168	0.393836
4 dpa	ventr03	796	2575	0.309126
4 dpa	ventr04	244	831	0.293622
4 dpa	ventr05	444	1175	0.377872
4 dpa	ventr06	524	1242	0.4219
4 dpa	ventr07	446	1046	0.426386
4 dpa	ventr08	641	1462	0.43844
4 dpa	ventr09	655	1804	0.363082
4 dpa	ventr10	668	1579	0.423053
4 dpa	ventr11	613	1707	0.35911
4 dpa	ventr12	535	1470	0.363946
4 dpa	ventr13	319	1056	0.302083
6 dpa	venrt01	1733	7798	0.222236
6 dpa	venrt02	1400	6294	0.222434
6 dpa	venrt03	1520	6038	0.251739
6 dpa	venrt04	1693	7814	0.216662
6 dpa	venrt05	889	3763	0.236248
6 dpa	venrt06	963	4884	0.197174
6 dpa	venrt07	1337	6613	0.202178
6 dpa	venrt08	782	3627	0.215605
6 dpa	venrt09	1544	6356	0.24292
6 dpa	venrt10	1550	6517	0.237839

## Sheet: cumulative label
stage	sample	EdU	DAPI	LI
1dpa+5h	ventr01	108	411	0.262774
1dpa+5h	ventr02	30	129	0.232558
1dpa+5h	ventr03	101	927	0.108954
1dpa+5h	ventr04	31	292	0.106164
1dpa+5h	ventr05	51	310	0.164516			stage	mean	SE	time	Sample size
1dpa+5h	ventr06	38	345	0.110145			1 dpa	0.0183236	0.00679757	0.25	4
1dpa+5h	ventr07	48	207	0.231884			1dpa+5h	0.170123	0.0192586	5	10
1dpa+5h	ventr08	36	189	0.190476			1dpa+10h	0.262072	0.0582749	10	6
1dpa+5h	ventr09	35	345	0.101449			1 dpa +24h	0.649096	0.0284259	24	10
1dpa+5h	ventr10	30	156	0.192308			1 dpa +48h	0.856938	0.0249564	48	9
1dpa+10h	ventr01	7	289	0.0242215			2 dpa	0.228058	0.0235544	0.25	10
1dpa+10h	ventr02	56	189	0.296296			2dpa+10h	0.511914	0.030982	10	6
1dpa+10h	ventr03	34	169	0.201183			2 dpa+24h	0.613554	0.0840785	24	4
1dpa+10h	ventr04	86	254	0.338583			2 dpa+48	0.906264	0.0255886	48	4
1dpa+10h	ventr05	70	265	0.264151
1dpa+10h	ventr06	56	125	0.448
1 dpa +24h	ventr01	144	245	0.587755
1 dpa +24h	ventr02	84	118	0.711864
1 dpa +24h	ventr03	388	569	0.681898
1 dpa +24h	ventr04	423	513	0.824561
1 dpa +24h	ventr05	346	551	0.627949
1 dpa +24h	ventr06	163	313	0.520767
1 dpa +24h	ventr07	473	643	0.735614
1 dpa +24h	ventr08	194	331	0.586103
1 dpa +24h	ventr09	525	830	0.63253
1 dpa +24h	ventr10	103	177	0.581921
1 dpa +48h	ventr01	424	549	0.772313
1 dpa +48h	ventr02	585	695	0.841727
1 dpa +48h	ventr03	436	500	0.872
1 dpa +48h	ventr04	558	571	0.977233
1 dpa +48h	ventr05	873	992	0.88004
1 dpa +48h	ventr06	1215	1415	0.858657
1 dpa +48h	ventr07	300	341	0.879765
1 dpa +48h	ventr08	424	589	0.719864
1 dpa +48h	ventr09	756	830	0.910843
2dpa+10h	ventr01	135	301	0.448505
2dpa+10h	ventr02	90	200	0.45
2dpa+10h	ventr03	123	193	0.637306
2dpa+10h	ventr04	214	414	0.516908
2dpa+10h	ventr05	79	141	0.560284
2dpa+10h	ventr06	127	277	0.458484
2 dpa+24h	ventr01	240	290	0.827586
2 dpa+24h	ventr02	120	181	0.662983
2 dpa+24h	ventr03	227	443	0.512415
2 dpa+24h	ventr04	421	933	0.451233
2 dpa+48	ventr01	673	711	0.946554
2 dpa+48	ventr02	408	428	0.953271
2 dpa+48	ventr03	481	551	0.872958
2 dpa+48	ventr04	375	440	0.852273
